# Supplementary material for: Risk Factors for Early Hospital Readmission in Geriatric Patients: A Systematic Review
Source: Int J Environ Res Public Health. 2023 Jan 17;20(3):1674. doi: 10.3390/ijerph20031674 (PMC9914102; doi:10.3390/ijerph20031674)
Supplement: Supplementary file 1 [file ijerph-20-01674-s001.zip]

Archive with 1 entries (1 files):
- ijerph-2125706-supplementary.pdf
